# Supplementary material for: The Importance of Liming with an Appropriate Liming Material: Long-Term Experience with a Typic Palexerult
Source: Plants (Basel). 2021 Nov 27;10(12):2605. doi: 10.3390/plants10122605 (PMC8707975; doi:10.3390/plants10122605)
Supplement: Supplementary file 1 [file plants-10-02605-s001.zip]

Archive with 1 entries (1 files):
- plants-1470562-supplementary.pdf
